# Supplementary material for: Evaluation of Patient-Reported Symptoms and Functioning after Treatment for Endometrial Cancer
Source: Curr Oncol. 2022 Jul 22;29(8):5213–22. doi: 10.3390/curroncol29080414 (PMC9394308; doi:10.3390/curroncol29080414)
Supplement: Supplementary file 1 [file curroncol-29-00414-s001.zip]

Archive with 1 entries (1 files):
- curroncol-1747543-supplementary.pdf
